# Supplementary material for: Complex Patterns of Chromosome 11 Aberrations in Myeloid Malignancies Target CBL, MLL, DDB1 and LMO2
Source: PLoS One. 2013 Oct 16;8(10):e77819. doi: 10.1371/journal.pone.0077819 (PMC3797696; doi:10.1371/journal.pone.0077819)
Supplement: Table S1 — List of genetic aberrations on chromosome 11 detected in 52 samples with myeloid malignancies. (XLS) [file pone.0077819.s001.xls]

## Sheet: Sheet1
Table S1: List of genetic aberrations on chromosome 11 detected in 52 samples with myeloid malignancies
			chromosome 11 aberrations					CBL mutational analysis		mutations in other genes
sampleID	UPN	diagnosis	chr	type	start	end	aberration overlap	CBL status	germline / somatic
sample_1	UPN_1	CML	11p	UPD	1	36800000	no
sample_2	UPN_2	dnAML	11p	UPD	1	42000000	no
sample_3	UPN_3	dnAML	11p	gain	31760000	32300000	no
sample_4	UPN_4	dnAML	11p	deletion	1	4000000	no
sample_5	UPN_5	dnAML	11pq	gain	1	134452384	yes	wt
sample_6	UPN_6	dnAML	11q	deletion	80400000	116660000	no
sample_7	UPN_7	dnAML	11p	deletion	1	39100000	no
sample_7	UPN_7	dnAML	11q	deletion	107100000	109900000	no
sample_8	UPN_8	dnAML	11p	deletion	31100000	35400000	no
sample_9	UPN_9	dnAML	11p	deletion	25700000	50600000	no
sample_10	UPN_10	dnAML	11q	UPD	90195000	134452384	yes	c.T1111G, p.Y371D	n/a
sample_11	UPN_11	dnAML	11q	deletion	118000000	134452384	yes	wt
sample_11	UPN_11	dnAML	11q	gain	65950000	118000000	no
sample_12	UPN_12	dnAML	11p	deletion	1	5650000	no
sample_12	UPN_12	dnAML	11p	deletion	32500000	36600000	no
sample_13	UPN_13	dnAML	11q	gain	128000000	129200000	no
sample_13	UPN_13	dnAML	11q	gain	129200000	130200000	no
sample_13	UPN_13	dnAML	11q	gain	130200000	131250000	no
sample_14	UPN_14	dnAML	11q	UPD	61200000	134452384	yes	wt
sample_15	UPN_15	dnAML	11q	deletion	83800000	84200000	no
sample_16	UPN_16	dnAML	11p	deletion	25200000	41850000	no
sample_17	UPN_17	dnAML	11p	deletion	1	40200000	no
sample_17	UPN_17	dnAML	11q	gain	78000000	134452384	yes	wt
sample_18	UPN_18	dnAML	11q	gain	113400000	134452384	yes	wt
sample_19	UPN_19	dnAML	11q	UPD	118500000	134452384	yes	c.G1259A, p.R420Q	n/a
sample_20	UPN_20	dnAML	11p	deletion	1950000	3660000	no
sample_21	UPN_21	ET	11q	deletion	85000000	125740000	yes	wt
sample_22	UPN_22	ET	11q	deletion	84940000	125470000	yes	wt
sample_23	UPN_23	PMF	11q	UPD	55300000	134452384	yes	c.1095+1G>C, splice site	somatic	DDB1: c.C562T ,p.R188W
sample_24	UPN_24	PMF	11q	deletion	117880000	118750000	yes	wt
sample_25	UPN_25	PMF	11q	deletion	62200000	64300000	no
sample_25	UPN_25	PMF	11q	deletion	67300000	70350000	no
sample_26	UPN_26	PMF	11p	deletion	26880000	27280000	no
sample_27	UPN_27	PMF	11q	deletion	111900000	114300000	no
sample_28	UPN_28	PV	11p	deletion	16000000	16400000	no
sample_29	UPN_29	PV	11p	deletion	33000000	34650000	no
sample_30	UPN_30	PV	11q	UPD	66100000	134452384	yes	wt
sample_31	UPN_31	MDS	11q	UPD	56820000	134452384	yes	c.A1276C, p.T426P	n/a
sample_32	UPN_32	MDS	11q	deletion	100700000	130350000	yes	wt
sample_33	UPN_33	MDS	11q	deletion	94300000	134452384	yes	wt
sample_34	UPN_34	post-ET AML	11q	deletion	120920000	122060000	no
sample_35	UPN_35	post-ET MF	11q	UPD	65800000	134452384	yes	c.T1139C, p.L380P	somatic
sample_36	UPN_23	post-PMF AML	11q	UPD	55300000	134452384	yes	c.1095+1G>C, splice site	somatic	DDB1: c.C562T ,p.R188W
sample_37	UPN_36	post-PMF AML	11q	UPD	64100000	134452384	yes	c.T1186C, p.C396R	somatic
sample_38	UPN_24	post-PMF AML	11q	deletion	117880000	118750000	yes	wt
sample_39	UPN_37	post-PMF AML	11p	deletion	33330000	34060000	no
sample_40	UPN_38	post-PMF AML	11q	UPD	66500000	134452384	yes	c.G1187A, p.C396Y	n/a
sample_41	UPN_39	post-PMF AML	11q	deletion	63050000	65940000	no
sample_42	UPN_40	post-PV AML	11p	deletion	1	2800000	no
sample_42	UPN_40	post-PV AML	11p	deletion	25900000	44700000	no
sample_42	UPN_40	post-PV AML	11p	gain	17000000	24000000	no
sample_42	UPN_40	post-PV AML	11p	gain	24300000	25500000	no			LMO2: c.G388A, p.G130S
sample_42	UPN_40	post-PV AML	11p	gain	44700000	45050000	no
sample_42	UPN_40	post-PV AML	11pq	gain	45180000	55100000	no
sample_42	UPN_40	post-PV AML	11q	gain	55200000	102300000	no
sample_42	UPN_40	post-PV AML	11q	gain	102300000	104200000	no
sample_42	UPN_40	post-PV AML	11q	gain	104200000	105300000	no
sample_42	UPN_40	post-PV AML	11q	gain	105900000	130850000	yes	wt
sample_42	UPN_40	post-PV AML	11q	gain	130850000	134452384	no
sample_43	UPN_41	post-PV AML	11q	gain	82350000	134452384	yes	wt
sample_44	UPN_42	post-PV AML	11q	gain	117000000	134452384	yes	c.G1151A, p.C384Y	somatic
sample_45	UPN_43	post-PV MF	11q	UPD	65000000	134452384	yes	c.T1172insGGATGT, p. D390insV-D	n/a
sample_46	UPN_44	post-PV MF	11p	gain	26000000	26750000	no
sample_47	UPN_45	post-PV-MF	11p	deletion	26910000	27240000	no
sample_48	UPN_46	post-MDS AML	11q	UPD	66000000	134452384	yes	c.G1211A, p.C404Y	n/a
sample_49	UPN_47	post-MDS AML	11q	deletion	94500000	134452384	yes	wt
sample_50	UPN_48	post-MDS AML	11q	UPD	61960000	134452384	yes	wt		MLL tandem duplication
sample_51	UPN_49	post-MDS AML	11q	UPD	63150000	134452384	yes	c.G1151A, p.C384Y	n/a
sample_52	UPN_50	post-MDS sAML	11q	UPD	63900000	134452384	yes	c.G1259A, p.R420Q	n/a
Abbreviations: UPN, unique patient number; CML, chronic myeloid leukemia; ET, essential thrombocythemia; PV, polycythemia vera; PMF, primary myelofibrosis; MDS, myelodysplastic syndrome;
AML, acute myeloid leukemia; UPD, uniparental disomy; c., cDNA; p., protein; n/a, control tissue not available
