# Supplementary material for: Complex Patterns of Chromosome 11 Aberrations in Myeloid Malignancies Target CBL, MLL, DDB1 and LMO2
Source: PLoS One. 2013 Oct 16;8(10):e77819. doi: 10.1371/journal.pone.0077819 (PMC3797696; doi:10.1371/journal.pone.0077819)
Supplement: Table S2 — Whole exome sequencing parameters. (XLS) [file pone.0077819.s002.xls]

## Sheet: Sheet1
Table S2: Whole exome sequencing parameters
sample ID	UPN	sample type	sample prep kit*	exome enrichment kit*	sequencing parameters
sample 30	UPN_30	tumor	NEBNext DNA Sample Prep	Sure Select Human All Exon	51 bp - PE and 51 bp - SR
sample 36	UPN_23	tumor	TruSeq SamplePrep V2	TruSeq Exome	100 bp - PE
sample 42	UPN_40	tumor	TruSeq SamplePrep V2	TruSeq Exome	51 bp - PE
sample 43	UPN_41	tumor	TruSeq SamplePrep V2	TruSeq Exome	51 bp - PE
sample 50	UPN_48	tumor	TruSeq SamplePrep V2	TruSeq Exome	51 bp - PE
sample 30c	UPN_30	control	TruSeq SamplePrep V2	TruSeq Exome	51 bp - PE
sample 36c	UPN_23	control	TruSeq SamplePrep V2	TruSeq Exome	100 bp - PE
Abbreviations: UPN, unique patient number; bp, base pairs; PE, paired-end; SR, single read
* for details on the kits used see the Material and Methods section of the manuscript
