# Supplementary material for: Complex Patterns of Chromosome 11 Aberrations in Myeloid Malignancies Target CBL, MLL, DDB1 and LMO2
Source: PLoS One. 2013 Oct 16;8(10):e77819. doi: 10.1371/journal.pone.0077819 (PMC3797696; doi:10.1371/journal.pone.0077819)
Supplement: Table S3 — Validated whole exome sequencing results overlapping chromosome 11q aberrations. (XLS) [file pone.0077819.s003.xls]

## Sheet: Sheet1
Table S3: Validated whole exome sequencing results overlapping chromosome 11q aberrations
sample	type of chromosomal aberration	position [start-end] (bp)	gene	type	NM number	exon	cDNA change	protein change
sample 42	complex 11		OR8K1	SNV	NM_001002907	exon1	T767C	M256T
			LPXN	SNV	NM_004811	exon7	T668G	L223R
			FAM111B	indel	NM_198947	exon4	392delT	V131fs
			GIF	SNV	NM_005142	exon3	T290C	M97T
			KCNK4	SNV	NM_033310	exon7	C1094T	P365L
			NRXN2	SNV	NM_015080	exon15	G3092A	R1031Q
			SSH3	SNV	NM_017857	exon12	G1352A	R451H
			KRTAP5-7	SNV	NM_001012503	exon1	G107C	C36S
			C2CD3	SNV	NM_015531	exon18	G3316A	G1106S
			HEPHL1	SNV	NM_001098672	exon20	G3281A	R1094Q
			UBE4A	SNV	NM_004788	exon20	G3146A	R1049Q
			BCL9L	SNV	NM_182557	exon2	G82A	G28S
sample 43	chr 11q gain	82350000 - 134452384	KIAA1826	SNV	NM_032424	exon2	C449T	P150L
			C11orf93	SNV	NM_001136105	exon5	G412A	A138T
			FOXRED1	SNV	NM_017547	exon2	A124C	K42Q
			NTM	SNV	NM_016522	exon2	G313A	V105M
			IGSF9B	SNV	NM_014987	exon13	G1744A	V582I
			KIAA1377	SNV	NM_020802	exon6	C2296T	Q766X
			CEP164	SNV	NM_014956	exon15	C1726T	R576X
sample 50	chr 11q UPD	61960000 - 134452384	NARS2	SNV	NM_024678	exon1	C22G	L8V
			FZD4	SNV	NM_012193	exon1	C76A	Q26K
			HEPHL1	SNV	NM_001098672	exon18	G3064A	E1022K
			FDXACB1	SNV	NM_138378	exon5	A1109G	H370R
			SIDT2	SNV	NM_001040455	exon23	C2128T	R710C
			TMEM218	SNV	NM_001080546	exon4	G235A	G79S
			TMEM134	SNV	NM_025124	exon3	C250T	R84X
Abbreviations: chr, chromosome; UPD, uniparental disomy; bp, base pairs; SNV, single nucleotide variant; indel, insertion - deletion variant; del, deletion;
NM number, unique mRNA identifier (RefSeq database)
