# Supplementary material for: Complex Patterns of Chromosome 11 Aberrations in Myeloid Malignancies Target CBL, MLL, DDB1 and LMO2
Source: PLoS One. 2013 Oct 16;8(10):e77819. doi: 10.1371/journal.pone.0077819 (PMC3797696; doi:10.1371/journal.pone.0077819)
Supplement: Table S4 — PCR primers and program. (XLS) [file pone.0077819.s004.xls]

## Sheet: Sheet1
Table S4: PCR primers and program
gene	site amplified	forward primer	reverse primer	PCR program for all amplicons
CBL	exon 7	ACACCACGTTGCCCTTTTAG	GGTTCCAATGAATTCAATTATGC
CBL	exon 8	AGGACCCAGACTAGATGCTTTC	GGCCACCCCTTGTATCAGTA
CBL	exon 9	CTGGCTTTTGGGGTTAGGTT	TCGTTAAGTGTTTTACGGCTTT
MLL*	part of exon 3	GGAGCGATACCCCTGAAGTT	TGTTCCAGCAGAAGTTCGATT
DDB1	exon 5	GAGGGAGCGAACAAGAACAG	TCATCCCAGGCTCAGCTAGT
LMO2	exon 1	AGGGAAGCTGAGCGAAAATAG	TTCAAACGCCAAAGAGAGAGA
LMO2	exon 2	TGGAAGGTTAAGTCCTGAGCA	GAATCACCCGGGAGGAAG	95ºC - 10 min.
LMO2	exon 3	ACTGAAAGGCAGTCAGGTGAG	CAGGGTAAGGGGCAACACAC
LMO2	exon 4	AAGTTCGGCCTCCTTTCTAGG	AAATCCCTTACCCCACCCTC	10x (touchdown -1ºC / cycle)
EED	exon 1	AAGGGAAGGAGCCAGGAAG	CCACATCAAAATCCCCGTAG	95ºC - 30 sec.
EED	exon 2	TCTTAGGTCAGTCAGCATCTTCC	TTTACAACTTGACAGAGTATCCTGAG	67-57ºC - 30 sec.
EED	exon 3	CTTGTGATTTCAGCCTTTGG	ACCAGCTTCACAAAATGCAC	72ºC - 30 sec.
EED	exon 4	GCTCACAGGAGGTATTTTAAGGC	GGGTGATAGTGAAGAAATCGG
EED	exon 5	TGGTGTCAAAAACTTTAGCAGTTC	CCCAAATGTGACAAACGTCTC	28x
EED	exon 6	TTTCACCTCAAGTTTGTTGGG	CAAGCATGTGGACTCTCTTCTC	95ºC - 30 sec.
EED	exon 7	GGCTTTACTGTGCATAACTTACATC	CCTGACAGGCTACATGAAACAC	60ºC - 30 sec.
EED	exon 8	TGGCCTATTTAGATGAAACCC	TTCTAAACTCATTGTTGGGGC	72ºC - 30 sec.
EED	exon 9	TGGTTGGTTATGTAGGAACACAG	ATAAAGTGCTCCCTGCCAAG
EED	exon 10	GAGCTGTGAATTCCAAAACAATAG	AACATCAGGGTAGATTTGTAAAGG	72ºC - 10 min..
EED	exon 11	AAGAGCACAGAGGCTGGAAC	AAAATGACTTAAGGATGGCACTG	10ºC - hold
EED	exon 12	TGCTTTTCGTATGACTTGGAAC	TCTAAATGCTCTACGTGCCC
SF1	exon9	GGGGTTAGAAAGATGTGTGATG	TCCACATCCATTGTCTGCTC
SF1	exon10	TTCTTGTGTTCTGGTCCTGTG	ATTGCCCAGCCACTTGAGAG
SF1	exon11-12	TCGCGTAAGGATAGCAACTG	CAAGACACCTGCCTGCTTG
SF1	exon13	GTACCGCATGCCAAGCAAG	ACACACAATCACATGCGTGC
Abbreviations: PCR, polymerase chain reaction; sec., seconds; min., minutes
* the elongation steps for the MLL amplicon were performed at 72ºC for 1 minute 30 seconds
